# Supplementary material for: Beta-Blocker and Renin–Angiotensin System Inhibitor Combination Therapy in Patients with Acute Myocardial Infarction and Prediabetes or Diabetes Who Underwent Successful Implantation of Newer-Generation Drug-Eluting Stents: A Retrospective Observational Registry Study
Source: J Clin Med. 2020 Oct 27;9(11):3447. doi: 10.3390/jcm9113447 (PMC7692957; doi:10.3390/jcm9113447)
Supplement: Supplementary file 1 [file jcm-09-03447-s001.zip]

Archive with 1 entries (1 files):
- jcm-958201-supplementary.docx
